# Supplementary material for: Creating an online educational intervention to improve knowledge about systematic reviews among healthcare workers: mixed-methods pilot study
Source: BMC Med Educ. 2022 Oct 14;22:722. doi: 10.1186/s12909-022-03763-3 (PMC9562058; doi:10.1186/s12909-022-03763-3)
Supplement: Supplementary file 3 — Supplementary Material 3 [file 12909_2022_3763_MOESM3_ESM.xlsx]

## Sheet: Sheet
Respondent ID	Collector ID	Start Date	End Date	Navedite ustanovu vašeg diplomskog studija:								Na kojem studijskom smjeru studirate?					Na kojoj ste godini studija		Jeste li trenutno zaposleni?		Jeste li trenutno zaposleni kao zdravstveni radnik?		Koliko godina staža imate kao zdravstveni radnik?	Vaša dob (u godinama):	Vaš spol:			Kako biste ocijenili svoje znanje o medicini utemeljenoj na dokazima i znanstvenoj metodologiji? Ocijenite ocjenama od 1 (nedovoljno znanje) do 5 (izvrsno znanje)					Jeste li čuli za vrstu istraživanja/znanstvenog rada koja se zove sustavni pregled literature?		Gdje ste čuli za sustavni pregled literature (upisati odgovor)?	Jeste li ikad čitali sustavni pregled literature?			Jeste li ikad sudjelovali u izradi sustavnog pregleda literature?		U sustavnom pregledu dovoljno je pretražiti jednu bazu podataka.				Pravi sustavni pregled literature može provesti samo jedan autor				Sustavni pregledi moraju sadržavati meta-analizu
				Hrvatsko katoličko sveučilište	Sveučilišni odjel zdravstvenih studija, Sveučilište u Splitu	Odjel za zdravstvene studije, Sveučilište u Zadru	Studij sestrinstva, Sveučilište u Dubrovniku	Sveučilište Sjever	Fakultet za dentalnu medicinu i zdravstvo Osijek	Fakultet zdravstvenih studija Sveučilišta u Rijeci	Medicinski fakultet Sveučilišta u Zagrebu	Sestrinstvo	Fizioterapija	Radiološka tehnologija	Medicinsko-laboratorijska dijagnostika	Primaljstvo	1	2	Da	Ne	Da	Ne	Open-Ended Response	Open-Ended Response	Muško	Žensko	Ne želim se izjasniti	1	2	3	4	5	Da	Ne	Open-Ended Response	Da	Ne	Neki drugi odgovor	Da	Ne	Da	Ne	Nisam siguran/sigurna	Ne znam	Da	Ne	Nisam siguran/sigurna	Ne znam	Da
12607930224	401961236	2021-04-27 09:54:45	2021-04-27 10:28:20	Hrvatsko katoličko sveučilište								Sestrinstvo						2	Da			Ne		30	Muško				2				Da		Sveučilište, kolegij Kvantitativna paradigma istraživanja	Da				Ne		Ne					Nisam siguran/sigurna
12606190177	401961236	2021-04-26 19:35:15	2021-04-26 20:06:12	Hrvatsko katoličko sveučilište								Sestrinstvo						2	Da		Da		14	35		Žensko					4		Da		Na predavanjima na sveučilištu	Da				Ne		Ne				Ne
12605891552	401961236	2021-04-26 17:57:54	2021-04-26 18:27:44	Hrvatsko katoličko sveučilište								Sestrinstvo						2	Da		Da		5	26		Žensko				3			Da		Na fakultetu	Da				Ne		Ne				Ne			Da
12604698579	401961236	2021-04-26 09:58:16	2021-04-26 10:45:25	Hrvatsko katoličko sveučilište								Sestrinstvo						2	Da		Da		5	25		Žensko					4		Da		Na Hrvatskom katoličkom sveučilištu, točnije na jednom od kolegija.	Da			Da			Ne				Ne
12600340933	401961236	2021-04-23 19:07:00	2021-04-23 19:29:10	Hrvatsko katoličko sveučilište								Sestrinstvo						2	Da			Ne		39		Žensko				3			Da		Na diplomskom studiju sestrinstva HKS	Da				Ne		Ne				Ne
12584797238	401961236	2021-04-18 16:05:21	2021-04-18 16:28:54		Sveučilišni odjel zdravstvenih studija, Sveučilište u Splitu									Radiološka tehnologija				2	Da		Da		12	47		Žensko				3			Da		ozs	Da				Ne		Ne				Ne			Da
12583117160	401961236	2021-04-17 09:55:44	2021-04-17 10:47:51		Sveučilišni odjel zdravstvenih studija, Sveučilište u Splitu							Sestrinstvo						2	Da		Da		24	43		Žensko				3			Da		Na fakultetu	Da				Ne		Ne				Ne			Da
12576900260	401961236	2021-04-15 09:24:50	2021-04-15 09:39:24		Sveučilišni odjel zdravstvenih studija, Sveučilište u Splitu							Sestrinstvo						2	Da		Da		28	53		Žensko				3			Da		na OZS	Da				Ne		Ne				Ne
12560945770	401961236	2021-04-09 10:57:59	2021-04-09 11:49:04								Medicinski fakultet Sveučilišta u Zagrebu	Sestrinstvo						2	Da		Da		29	47		Žensko				3			Da		uglavnom na studiju	Da				Ne			Nisam siguran/sigurna				Nisam siguran/sigurna
12557708656	401961236	2021-04-08 10:32:29	2021-04-08 10:50:11		Sveučilišni odjel zdravstvenih studija, Sveučilište u Splitu							Sestrinstvo						2	Da			Ne		35	Muško						4		Da		Tijekom obrazovanja	Da				Ne		Ne				Ne
12556032590	401961236	2021-04-07 20:12:34	2021-04-07 20:45:59								Medicinski fakultet Sveučilišta u Zagrebu	Sestrinstvo						2	Da		Da		25	48	Muško					3			Da		Na studiju		Ne			Ne		Ne					Nisam siguran/sigurna		Da
12554259708	401961236	2021-04-07 09:00:12	2021-04-07 09:44:05		Sveučilišni odjel zdravstvenih studija, Sveučilište u Splitu							Sestrinstvo						2	Da			Ne		41		Žensko				3			Da		Na preddiplomskom studiju	Da				Ne		Ne				Ne
[truncated: 138 more columns]
